# Supplementary material for: Broadband High Optical Transparent Intelligent Metasurface for Adaptive Electromagnetic Wave Manipulation
Source: Research (Wash D C). 2024 Mar 11;7:0334. doi: 10.34133/research.0334 (PMC10927547; doi:10.34133/research.0334)
Supplement: Supplementary 1 — Notes S1 to S8 Figs. S1 to S7 [file research.0334.f1.zip]

Archive with 8 entries (8 files):
- Fig.S1.jpg
- Fig.S2.jpg
- Fig.S3.jpg
- Fig.S4.jpg
- Fig.S5.jpg
- Fig.S6.jpg
- Fig.S7.jpg
- supporting information.docx
